# Supplementary material for: Evaluation of Preclinical Efficacy of Curcumin-Loaded Bicosome Systems in Amelioration of Oral Mucositis
Source: Pharmaceutics. 2025 Feb 1;17(2):181. doi: 10.3390/pharmaceutics17020181 (PMC11860046; doi:10.3390/pharmaceutics17020181)
Supplement: Supplementary file 1 [file pharmaceutics-17-00181-s001.zip]

Archive with 1 entries (1 files):
- pharmaceutics-3397105-supplementary.pdf
